# Supplementary material for: Impact of Preprocedural Collateral Status on Hemorrhagic Transformation and Outcomes After Endovascular Thrombectomy in Acute Ischemic Stroke
Source: Diagnostics (Basel). 2025 Oct 25;15(21):2701. doi: 10.3390/diagnostics15212701 (PMC12607835; doi:10.3390/diagnostics15212701)
Supplement: Supplementary file 1 [file diagnostics-15-02701-s001.zip]

Archive with 1 entries (1 files):
- diagnostics-3887904-supplementary.pdf
